# Supplementary material for: Implementation of Syndromic Surveillance Systems in Two Rural Villages in Senegal
Source: PLoS Negl Trop Dis. 2016 Dec 7;10(12):e0005212. doi: 10.1371/journal.pntd.0005212 (PMC5167408; doi:10.1371/journal.pntd.0005212)
Supplement: S1 Table — (XLSX) [file pntd.0005212.s001.xlsx]

## Sheet: Comparative_table
Country	Date of implementation or duration of the surveillance	Pathogens/ diseases/ syndromes surveyed	References
Burkina Faso	November-December 2001	Neisseria meningitidis, Haemophilus influenzae and Streptococcus pneumoniae	Koumaré B, Ouedraogo-Traoré R, Sanou I, Yada AA, Sow I, et al. The first large epidemic of meningococcal disease caused by serogroup W135, Burkina Faso, 2002. Vaccine. 2007 Sep 3;25 Suppl 1:A37-41.
Egypt	From March 1999 to October 2003	Bacterial acute febrile illness	Afifi S, Earhart K, Azab MA, Youssef FG, El Sakka H, et al. Hospital-based surveillance for acute febrile illness in Egypt: a focus on community-acquired bloodstream infections. Am J Trop Med Hyg. 2005 Aug;73(2):392-9.
Egypt	1998	Bacterial meningitis	Afifi S, Wasfy MO, Azab MA, Youssef FG, Pimentel G, et al. Laboratory-based surveillance of patients with bacterial meningitis in Egypt (1998-2004). Eur J Clin Microbiol Infect Dis. 2007 May;26(5):331-40.
Egypt (Bilbeis district)	2011	Salmonella Typhi	Srikantiah P, Girgis FY, Luby SP, Jennings G, Wasfy MO, et al. Population-based surveillance of typhoid fever in Egypt. Am J Trop Med Hyg. 2006 Jan;74(1):114-9.
Kenya (Nyanza Province)	Two periods: From May 1997 to 30 September 2001, and from 18 October 2001 to 17 October 2003	Shigella, Salmonella, Vibrio, Campylobacter, Escherichia coli, rotavirus and parasites	Beatty ME, Ochieng JB, Chege W, Kumar L, Okoth G, et al. Sporadic paediatric diarrhoeal illness in urban and rural sites in Nyanza Province, Kenya. East Afr Med J. 2009 Aug;86(8):387-98.	Brooks JT, Shapiro RL, Kumar L, Wells JG, Phillips-Howard PA, et al. Epidemiology of sporadic bloody diarrhea in rural Western Kenya. Am J Trop Med Hyg. 2003 Jun;68(6):671-7.	Shapiro RL, Kumar L, Phillips-Howard P, Wells JG, Adcock P, et al. Antimicrobial-resistant bacterial diarrhea in rural western Kenya. J Infect Dis. 2001 Jun 1;183(11):1701-4.
Senegal	2002	Measles	Dia N, Fall A, Ka R, Fall A, Kiori DE, et al. Epidemiology and genetic characterization of measles strains in Senegal, 2004-2013. PLoS One. 2015 May 22;10(5):e0121704.
South Africa	July 1999	Various, including Haemophilus influenzae type b, Streptococcus pneumoniae, Neisseria meningitidis, HIV, and Shigella	von Gottberg A, de Gouveia L, Madhi SA, du Plessis M, Quan V, at al. Impact of conjugate Haemophilus influenzae type b (Hib) vaccine introduction in South Africa. Bull World Health Organ. 2006 Oct;84(10):811-8.	Meiring S, Cohen C, Quan V, de Gouveia L, Feldman C, et al. HIV Infection and the Epidemiology of Invasive Pneumococcal Disease (IPD) in South African Adults and Older Children Prior to the Introduction of a Pneumococcal Conjugate Vaccine (PCV). PLoS One. 2016 Feb 10;11(2):e0149104.	Meiring ST, Quan VC, Cohen C, Dawood H, Karstaedt AS, et al. A comparison of cases of paediatric-onset and adult-onset cryptococcosis detected through population-based surveillance, 2005-2007. AIDS. 2012 Nov 28;26(18):2307-14.	Keddy KH, Sooka A, Crowther-Gibson P, Quan V, Meiring S, et al. Systemic shigellosis in South Africa. Clin Infect Dis. 2012 May;54(10):1448-54.
South Africa	From February 2009 through to August 2010	Candida spp.	Govender NP, Patel J, Magobo RE, Naicker S, Wadula J, et al. Emergence of azole-resistant Candida parapsilosis causing bloodstream infection: results from laboratory-based sentinel surveillance in South Africa. J Antimicrob Chemother. 2016 Jul;71(7):1994-2004.
South Africa	From May to October 2013	Catheter-related infections	Strasheim W, Kock MM, Ueckermann V, Hoosien E, Dreyer AW, et al. Surveillance of catheter-related infections: the supplementary role of the microbiology laboratory. BMC Infect Dis. 2015 Jan 8;15:5.
South Africa (Cape Town)	From January 2004 to December 2006	Mycobacterium tuberculosis	Wiseman CA, Schaaf HS, Cotton MF, Gie RP, Jennings T, et al. Bacteriologically confirmed tuberculosis in HIV-infected infants: disease spectrum and survival. Int J Tuberc Lung Dis. 2011 Jun;15(6):770-5.
South Africa (Soweto)	2004	Streptococcus agalactiae	Madzivhandila M, Adrian PV, Cutland CL, Kuwanda L, Schrag SJ, et al. Serotype distribution and invasive potential of group B streptococcus isolates causing disease in infants and colonizing maternal-newborn dyads. PLoS One. 2011 Mar 21;6(3):e17861.	Quan V, Verani JR, Cohen C, von Gottberg A, Meiring S, et al. Invasive Group B Streptococcal Disease in South Africa: Importance of Surveillance Methodology. PLoS One. 2016 Apr 7;11(4):e0152524.
Sudan (Khartoum State)	From 2004 to 2005	Bacterial meningitis	Afifi S, Karsany MS, Wasfy M, Pimentel G, Marfin A, et al. Laboratory-based surveillance for patients with acute meningitis in Sudan, 2004-2005. Eur J Clin Microbiol Infect Dis. 2009 May;28(5):429-35.
Togo	2006	Wuchereria bancrofti	Mathieu E, Dorkenoo A, Otogbe FK, Budge PJ, Sodahlon YK. A laboratory-based surveillance system for Wuchereria bancrofti in Togo: a practical model for resource-poor settings. Am J Trop Med Hyg. 2011 Jun;84(6):988-93.
Tunisia	2008	Influenza	El Moussi A, Pozo F, Ben Hadj Kacem MA, Ledesma J, Cuevas MT, et al. Virological Surveillance of Influenza Viruses during the 2008-09, 2009-10 and 2010-11 Seasons in Tunisia. PLoS One. 2013 Sep 19;8(9):e74064.
Uganda	2006	Malaria	Sears D, Kigozi R, Mpimbaza A, Kakeeto S, Sserwanga A, et al. Anti-malarial prescription practices among outpatients with laboratory-confirmed malaria in the setting of a health facility-based sentinel site surveillance system in Uganda. Malar J. 2013 Jul 19;12:252.
Zimbabwe	From 2004 to 2009	Measles	Ruhanya V, Moyo SR. Measles laboratory-based surveillance in Zimbabwe during 2004-2009. Germs. 2012 Jun 1;2(2):36-42.
